# Supplementary material for: In Vitro and In Vivo Analysis of Ochratoxin A-Derived Glucuronides and Mercapturic Acids as Biomarkers of Exposure
Source: Toxins (Basel). 2021 Aug 23;13(8):587. doi: 10.3390/toxins13080587 (PMC8402547; doi:10.3390/toxins13080587)
Supplement: Supplementary file 1 [file toxins-13-00587-s001.zip]

Archive with 1 entries (1 files):
- toxins-1336459-supplementary.pdf
